# Supplementary material for: A large-scale fMRI dataset for human action recognition
Source: Sci Data. 2023 Jun 27;10:415. doi: 10.1038/s41597-023-02325-6 (PMC10300118; doi:10.1038/s41597-023-02325-6)
Supplement: Supplementary file 3 — Supplementary Table 1 [file 41597_2023_2325_MOESM3_ESM.xlsx]

## Sheet: Supp_Table2
parentName	nodeName	nodeId	parentId
	Root	0
Root	Household Activities	1	0
Root	Personal Care	2	0
Root	Eating and drinking Activities	4	0
Root	Sports, Exercise, and Recreation	5	0
Root	Socializing, Relaxing, and Leisure	7	0
Household Activities	Lawn, Garden, and Houseplants	10	1
Household Activities	Exterior Maintenance, Repair, & Decoration	12	1
Household Activities	Vehicles	13	1
Household Activities	Interior Maintenance, Repair, & Decoration	15	1
Household Activities	Housework	16	1
Household Activities	Household Management	19	1
Household Activities	Animals and Pets	22	1
Household Activities	Appliances, Tools, and Toys	367	1
Personal Care	Grooming	20	2
Personal Care	Health-related Self Care	270	2
Eating and drinking Activities	Food & Drink Prep., Presentation, & Clean-up	18	4
Sports, Exercise, and Recreation	Participating in Sports, Exercise, or Recreation	17	5
Socializing, Relaxing, and Leisure	Relaxing and Leisure	11	7
Socializing, Relaxing, and Leisure	Arts and Entertainment	21	7
Lawn, Garden, and Houseplants	Lawn, garden, and houseplant care	66	10
Relaxing and Leisure	Tobacco and drug use	28	11
Relaxing and Leisure	Playing games	48	11
Exterior Maintenance, Repair, & Decoration	Exterior cleaning	51	12
Exterior Maintenance, Repair, & Decoration	Exterior repair, improvements, & decoration	312	12
Exterior Maintenance, Repair, & Decoration	Painting fence	336	12
Vehicles	Vehicle repair and maintenance (by self)	56	13
Interior Maintenance, Repair, & Decoration	Interior arrangement, decoration, & repairs	33	15
Interior Maintenance, Repair, & Decoration	Heating and cooling	34	15
Interior Maintenance, Repair, & Decoration	Building and repairing furniture	338	15
Housework	Laundry	30	16
Housework	Interior cleaning	37	16
Housework	Sewing, repairing, & maintaining textiles	45	16
Participating in Sports, Exercise, or Recreation	Doing gymnastics	24	17
Participating in Sports, Exercise, or Recreation	Participating in martial arts	27	17
Participating in Sports, Exercise, or Recreation	Weightlifting	35	17
Participating in Sports, Exercise, or Recreation	Participating in water sports	42	17
Participating in Sports, Exercise, or Recreation	Participating in equestrian sports	49	17
Participating in Sports, Exercise, or Recreation	Climbing, spelunking, caving	50	17
Participating in Sports, Exercise, or Recreation	Playing basketball	52	17
Participating in Sports, Exercise, or Recreation	Playing racquet sports	54	17
Participating in Sports, Exercise, or Recreation	Doing aerobics	55	17
Participating in Sports, Exercise, or Recreation	Using cardiovascular equipment	58	17
Participating in Sports, Exercise, or Recreation	Playing hockey	60	17
Participating in Sports, Exercise, or Recreation	Playing sports	64	17
Participating in Sports, Exercise, or Recreation	Wrestling	272	17
Participating in Sports, Exercise, or Recreation	Biking	275	17
Participating in Sports, Exercise, or Recreation	Playing soccer	279	17
Participating in Sports, Exercise, or Recreation	Bowling	284	17
Participating in Sports, Exercise, or Recreation	Participating in rodeo competitions	289	17
Participating in Sports, Exercise, or Recreation	Boating	293	17
Participating in Sports, Exercise, or Recreation	Working out	306	17
Participating in Sports, Exercise, or Recreation	Fencing	310	17
Participating in Sports, Exercise, or Recreation	Fishing	325	17
Participating in Sports, Exercise, or Recreation	Playing volleyball	342	17
Participating in Sports, Exercise, or Recreation	Running	363	17
Participating in Sports, Exercise, or Recreation	Skiing, ice skating, snowboarding	370	17
Food & Drink Prep., Presentation, & Clean-up	Food and drink preparation	31	18
Food & Drink Prep., Presentation, & Clean-up	Kitchen and food clean-up	43	18
Food & Drink Prep., Presentation, & Clean-up	Eating and Drinking	46	18
Household Management	Household & personal organization and planning	41	19
Grooming	Washing, dressing and grooming	38	20
Grooming	Washing, dressing and grooming oneself	62	20
Arts and Entertainment	Dancing	23	21
Arts and Entertainment	Attending arts and entertainment	39	21
Arts and Entertainment	Playing musical instruments	61	21
Arts and Entertainment	Beach activities	287	21
Arts and Entertainment	Park activities	314	21
Arts and Entertainment	Attending gambling establishments	344	21
Animals and Pets	Walking / exercising / playing with animals	26	22
Animals and Pets	Care for animals and pets (not veterinary care)	65	22
Dancing	Tango	73	23
Dancing	Cheerleading	140	23
Dancing	Cumbia	211	23
Dancing	Breakdancing	236	23
Dancing	Belly dance	247	23
Doing gymnastics	Using parallel bars	88	24
Doing gymnastics	Using the pommel horse	114	24
Doing gymnastics	Using the balance beam	180	24
Doing gymnastics	Using uneven bars	192	24
Doing gymnastics	Tumbling	258	24
Walking / exercising / playing with animals	Grooming horse	95	26
Walking / exercising / playing with animals	Walking the dog	221	26
Walking / exercising / playing with animals	Disc dog	303	26
Participating in martial arts	Doing kickboxing	70	27
Participating in martial arts	Doing karate	99	27
Participating in martial arts	Tai chi	263	27
Participating in martial arts	Capoeira	294	27
Tobacco and drug use	Smoking hookah	189	28
Tobacco and drug use	Smoking a cigarette	201	28
Laundry	Ironing clothes	83	30
Laundry	Hand washing clothes	232	30
Food and drink preparation	Preparing salad	96	31
Food and drink preparation	Making a sandwich	129	31
Food and drink preparation	Preparing pasta	186	31
Food and drink preparation	Mixing drinks	244	31
Food and drink preparation	Baking cookies	276	31
Food and drink preparation	Making a cake	332	31
Food and drink preparation	Making a lemonade	333	31
Food and drink preparation	Making an omelette	334	31
Food and drink preparation	Peeling potatoes	339	31
Interior arrangement, decoration, & repairs	Painting	217	33
Interior arrangement, decoration, & repairs	Carving jack-o-lanterns	295	33
Interior arrangement, decoration, & repairs	Cleaning sink	297	33
Interior arrangement, decoration, & repairs	Decorating the Christmas tree	302	33
Interior arrangement, decoration, & repairs	Hanging wallpaper	319	33
Interior arrangement, decoration, & repairs	Installing carpet	326	33
Interior arrangement, decoration, & repairs	Laying tile	330	33
Interior arrangement, decoration, & repairs	Plastering	340	33
Heating and cooling	Chopping wood	110	34
Weightlifting	Snatch	79	35
Weightlifting	Clean and jerk	84	35
Interior cleaning	Cleaning windows	143	37
Interior cleaning	Polishing forniture	156	37
Interior cleaning	Vacuuming floor	160	37
Interior cleaning	Mooping floor	335	37
Washing, dressing and grooming	Getting a tattoo	187	38
Washing, dressing and grooming	Getting a haircut	208	38
Washing, dressing and grooming	Getting a piercing	214	38
Attending arts and entertainment	Ballet	229	39
Household & personal organization and planning	Wrapping presents	179	41
Participating in water sports	Playing water polo	130	42
Participating in water sports	Springboard diving	193	42
Participating in water sports	Plataform diving	233	42
Participating in water sports	Windsurfing	237	42
Participating in water sports	Sailing	240	42
Participating in water sports	Kayaking	254	42
Participating in water sports	Scuba diving	364	42
Participating in water sports	Surfing	376	42
Participating in water sports	Swimming	377	42
Participating in water sports	Wakeboarding	385	42
Participating in water sports	Waterskiing	386	42
Kitchen and food clean-up	Washing dishes	213	43
Sewing, repairing, & maintaining textiles	Cleaning shoes	134	45
Sewing, repairing, & maintaining textiles	Polishing shoes	227	45
Sewing, repairing, & maintaining textiles	Knitting	329	45
Eating and Drinking	Drinking coffee	68	46
Eating and Drinking	Drinking beer	135	46
Eating and Drinking	Having an ice cream	320	46
Playing games	Hopscotch	241	48
Playing games	Beer pong	280	48
Playing games	Hitting a pinata	321	48
Playing games	Hula hoop	322	48
Playing games	Kite flying	327	48
Playing games	Playing pool	348	48
Playing games	Playing rubik cube	349	48
Playing games	Riding bumper cars	356	48
Playing games	Rock-paper-scissors	358	48
Playing games	Shuffleboard	368	48
Playing games	Slacklining	371	48
Playing games	Table soccer	379	48
Playing games	Throwing darts	380	48
Playing games	Tug of war	382	48
Participating in equestrian sports	Playing polo	75	49
Participating in equestrian sports	Horseback riding	175	49
Climbing, spelunking, caving	Rock climbing	188	50
Exterior cleaning	Shoveling snow	183	51
Playing basketball	Layup drill in basketball	159	52
Playing racquet sports	Ping-pong	119	54
Playing racquet sports	Tennis serve with ball bouncing	152	54
Playing racquet sports	Playing squash	194	54
Playing racquet sports	Playing lacrosse	209	54
Playing racquet sports	Playing racquetball	253	54
Playing racquet sports	Playing badminton	268	54
Doing aerobics	Zumba	69	55
Doing aerobics	Doing step aerobics	230	55
Vehicle repair and maintenance (by self)	Fixing bicycle	171	56
Vehicle repair and maintenance (by self)	Assembling bicycle	273	56
Vehicle repair and maintenance (by self)	Changing car wheel	296	56
Vehicle repair and maintenance (by self)	Hand car wash	318	56
Vehicle repair and maintenance (by self)	Removing ice from car	355	56
Using cardiovascular equipment	Spinning	117	58
Using cardiovascular equipment	Elliptical trainer	308	58
Using cardiovascular equipment	Using the rowing machine	384	58
Playing hockey	Playing field hockey	94	60
Playing hockey	Playing ice hockey	347	60
Playing musical instruments	Playing harmonica	100	61
Playing musical instruments	Playing saxophone	109	61
Playing musical instruments	Playing bagpipes	136	61
Playing musical instruments	Playing flauta	149	61
Playing musical instruments	Playing piano	197	61
Playing musical instruments	Playing violin	234	61
Playing musical instruments	Playing guitarra	251	61
Playing musical instruments	Playing accordion	267	61
Playing musical instruments	Drum corps	307	61
Playing musical instruments	Playing congas	345	61
Playing musical instruments	Playing drums	346	61
Washing, dressing and grooming oneself	Putting on makeup	76	62
Washing, dressing and grooming oneself	Washing face	113	62
Washing, dressing and grooming oneself	Brushing hair	125	62
Washing, dressing and grooming oneself	Brushing teeth	148	62
Washing, dressing and grooming oneself	Doing nails	167	62
Washing, dressing and grooming oneself	Washing hands	173	62
Washing, dressing and grooming oneself	Shaving	190	62
Washing, dressing and grooming oneself	Shaving legs	200	62
Washing, dressing and grooming oneself	Removing curlers	248	62
Washing, dressing and grooming oneself	Blow-drying hair	281	62
Washing, dressing and grooming oneself	Braiding hair	285	62
Washing, dressing and grooming oneself	Gargling mouthwash	316	62
Washing, dressing and grooming oneself	Putting in contact lenses	351	62
Washing, dressing and grooming oneself	Putting on shoes	352	62
Playing sports	Long jump	80	64
Playing sports	Cricket	82	64
Playing sports	Discus throw	92	64
Playing sports	Pole vault	106	64
Playing sports	Javelin throw	116	64
Playing sports	Paintball	141	64
Playing sports	Starting a campfire	153	64
Playing sports	Bungee jumping	154	64
Playing sports	Triple jump	155	64
Playing sports	Dodgeball	161	64
Playing sports	Shot put	169	64
Playing sports	Skateboarding	176	64
Playing sports	High jump	195	64
Playing sports	Hammer throw	224	64
Playing sports	Doing motocross	243	64
Playing sports	Archery	250	64
Playing sports	Playing kickball	257	64
Playing sports	Baton twirling	277	64
Playing sports	Camel ride	291	64
Playing sports	Croquet	299	64
Playing sports	Curling	300	64
Playing sports	Doing a powerbomb	304	64
Playing sports	Hurling	323	64
Playing sports	Longboarding	331	64
Playing sports	Powerbocking	350	64
Playing sports	Rollerblading	359	64
Care for animals and pets (not veterinary care)	Bathing dog	90	65
Care for animals and pets (not veterinary care)	Clipping cat claws	298	65
Care for animals and pets (not veterinary care)	Grooming dog	317	65
Lawn, garden, and houseplant care	Mowing the lawn	218	66
Lawn, garden, and houseplant care	Blowing leaves	282	66
Lawn, garden, and houseplant care	Cutting the grass	301	66
Lawn, garden, and houseplant care	Raking leaves	354	66
Lawn, garden, and houseplant care	Spread mulch	374	66
Lawn, garden, and houseplant care	Trimming branches or hedges	381	66
Health-related self care	Applying sunscreen	389	269
Health-related Self Care	Health-related self care	269	270
Wrestling	Arm wrestling	271	272
Wrestling	Sumo	375	272
Biking	BMX	274	275
Playing soccer	Beach soccer	278	279
Playing soccer	Futsal	315	279
Bowling	Playing ten pins	283	284
Beach activities	Building sandcastles	286	287
Participating in rodeo competitions	Bullfighting	288	289
Participating in rodeo competitions	Calf roping	290	289
Boating	Canoeing	292	293
Boating	Rafting	353	293
Boating	River tubing	357	293
Working out	Doing crunches	305	306
Working out	Kneeling	328	306
Working out	Rope skipping	361	306
Fencing	Doing fencing	309	310
Exterior repair, improvements, & decoration	Fixing the roof	311	312
Exterior repair, improvements, & decoration	Roof shingle removal	360	312
Park activities	Fun sliding down	313	314
Park activities	Swinging at the playground	378	314
Park activities	Using the monkey bar	383	314
Fishing	Ice fishing	324	325
Building and repairing furniture	Painting furniture	337	338
Playing volleyball	Volleyball	123	342
Playing volleyball	Playing beach volleyball	341	342
Attending gambling establishments	Playing blackjack	343	344
Running	Running a marathon	362	363
Appliance, tool, and toy set-up, repair, & maintenance (by self)	Sharpening knives	365	366
Appliance, tool, and toy set-up, repair, & maintenance (by self)	Waxing skis	387	366
Appliance, tool, and toy set-up, repair, & maintenance (by self)	Welding	388	366
Appliances, Tools, and Toys	Appliance, tool, and toy set-up, repair, & maintenance (by self)	366	367
Skiing, ice skating, snowboarding	Skiing	369	370
Skiing, ice skating, snowboarding	Snow tubing	372	370
Skiing, ice skating, snowboarding	Snowboarding	373	370
Supplementary Table 1. The hierarchy structure of action categories for Human Action Dataset (HAD).
