# Supplementary material for: A large-scale fMRI dataset for human action recognition
Source: Sci Data. 2023 Jun 27;10:415. doi: 10.1038/s41597-023-02325-6 (PMC10300118; doi:10.1038/s41597-023-02325-6)
Supplement: Supplementary file 4 — Supplementary Table 2 [file 41597_2023_2325_MOESM4_ESM.xlsx]

## Sheet: class_order
Baking cookies
Drinking coffee
Having an ice cream
Making a cake
Making a lemonade
Making a sandwich
Making an omelette
Mixing drinks
Preparing pasta
Preparing salad
Washing dishes
Assembling bicycle
Bathing dog
Carving jack-o-lanterns
Chopping wood
Cleaning shoes
Cleaning sink
Cleaning windows
Cutting the grass
Decorating the Christmas tree
Disc dog
Fixing bicycle
Fixing the roof
Grooming dog
Grooming horse
Hand car wash
Hand washing clothes
Hanging wallpaper
Ironing clothes
Knitting
Laying tile
Mooping floor
Mowing the lawn
Painting
Painting fence
Painting furniture
Plastering
Polishing forniture
Polishing shoes
Raking leaves
Sharpening knives
Shoveling snow
Spread mulch
Trimming branches or hedges
Vacuuming floor
Walking the dog
Waxing skis
Welding
Wrapping presents
Blow-drying hair
Braiding hair
Brushing hair
Brushing teeth
Doing nails
Getting a haircut
Getting a piercing
Getting a tattoo
Putting in contact lenses
Putting on makeup
Putting on shoes
Shaving
Washing hands
Ballet
Beer pong
Belly dance
Breakdancing
Building sandcastles
Cheerleading
Drum corps
Fun sliding down
Hitting a pinata
Hopscotch
Hula hoop
Kite flying
Playing accordion
Playing bagpipes
Playing blackjack
Playing congas
Playing drums
Playing flauta
Playing guitarra
Playing harmonica
Playing piano
Playing pool
Playing rubik cube
Playing saxophone
Playing violin
Riding bumper cars
Rock-paper-scissors
Shuffleboard
Slacklining
Smoking a cigarette
Smoking hookah
Swinging at the playground
Table soccer
Tango
Throwing darts
Tug of war
Using the monkey bar
Archery
Arm wrestling
BMX
Baton twirling
Beach soccer
Bullfighting
Bungee jumping
Calf roping
Camel ride
Canoeing
Capoeira
Clean and jerk
Cricket
Croquet
Discus throw
Dodgeball
Doing crunches
Doing fencing
Doing karate
Doing kickboxing
Doing motocross
Doing step aerobics
Elliptical trainer
Futsal
Hammer throw
High jump
Horseback riding
Hurling
Ice fishing
Javelin throw
Kayaking
Kneeling
Long jump
Longboarding
Paintball
Ping-pong
Plataform diving
Playing badminton
Playing beach volleyball
Playing field hockey
Playing ice hockey
Playing kickball
Playing lacrosse
Playing polo
Playing racquetball
Playing squash
Playing water polo
Pole vault
Powerbocking
Rafting
Rock climbing
Rollerblading
Rope skipping
Running a marathon
Sailing
Scuba diving
Shot put
Skateboarding
Skiing
Snatch
Snow tubing
Snowboarding
Spinning
Springboard diving
Starting a campfire
Sumo
Surfing
Swimming
Tai chi
Triple jump
Tumbling
Using parallel bars
Using the balance beam
Using the pommel horse
Using the rowing machine
Using uneven bars
Volleyball
Wakeboarding
Waterskiing
Windsurfing
Zumba
Supplementary Table 2. The axis labels of Fig.7, aranged from top to bottom or from left to right.
